# Supplementary material for: A new Heterodontosaurus specimen elucidates the unique ventilatory macroevolution of ornithischian dinosaurs
Source: eLife. 2021 Jul 6;10:e66036. doi: 10.7554/eLife.66036 (PMC8260226; doi:10.7554/eLife.66036)
Supplement: Source code 1. [file elife-66036-code1.zip › rawpelvic2020.csv]

taxon	appl	publ	iscl	femleng
Heterodontosaurus_tucki	1.141	11.83	10.83	11.89
Eocursor_parvus	2.486	10.06	8.34	11.78
Scelidosaurus_harrisonii	11.484	34.08	31.91	42.847
Kentrosaurus_aethiopicus	24.074	42.87	37.51	60.7
Stegosaurus_stenops	34.909	53.06	40.55	82.17
Agilisaurus_louderbacki	9.687	21.82	20.38	21.47
Hexinlusaurus_multidens	6.73	14.92	14.77	17.33
Jeholosaurus_shangyuanensis	1.693	4.84	4.6	4.9
Haya_griva	6.153	14.88	13.91	13.1
Dryosaurus_altus	18.374	33.1	27.95	35.2
Nanosaurus_consors	6.268	15.2	11.69	14.82
Thescelosaurus_neglectus	20.508	38.309	33.321	41.073
Psittacosaurus_neimongoliensis	4.658	7.72	14.31	13.29
Centrosaurus_apertus	41.008	28.811	81.486	80
Styracosaurus_albertensis	41.39	28.499	85.984	87.681
Utahceratops_gettyi	37.618	21.55	70.17	94.97
Homalocephale_calathocercos	8.39	5.29	19.35	21.8
Tenontosaurus_tilletti	26.47	24.96	48.23	47.89
Iguanodon_bernissartensis	52.23	59.51	130.87	102.5
Parasaurolophus_cyrcocristatus	43	29.85	120.2	110.48
Lambeosaurus_magnicristatus	55.03	56.245	131.756	128.436
Corythosaurus_casuarius	48.484	51.226	114.716	108
Brachylophosaurus_canadensis	68.95	42.39	111.91	140.3
Edmontosaurus_regalis	66.39	52.723	120.694	142.475
