# Supplementary material for: A new Heterodontosaurus specimen elucidates the unique ventilatory macroevolution of ornithischian dinosaurs
Source: eLife. 2021 Jul 6;10:e66036. doi: 10.7554/eLife.66036 (PMC8260226; doi:10.7554/eLife.66036)
Supplement: Source code 2. [file elife-66036-code2.zip › Tree2020_Aug.phy]

(Heterodontosaurus_tucki,(Eocursor_parvus,((Scelidosaurus_harrisonii,(Kentrosaurus_aethiopicus,Stegosaurus_stenops)),(Agilisaurus_louderbacki,(Hexinlusaurus_multidens,(Jeholosaurus_shangyuanensis,(Nanosaurus_consors,((Orodromeus_makelai,(Haya_griva,Thescelosaurus_neglectus)),((Homalocephale_calathocercos,(Psittacosaurus_neimongoliensis,(Utahceratops_gettyi,(Centrosaurus_apertus,Styracosaurus_albertensis)))),(Tenontosaurus_tilletti,(Dryosaurus_altus,(Iguanodon_bernissartensis,((Brachylophosaurus_canadensis,Edmontosaurus_regalis),(Parasaurolophus_cyrcocristatus,(Lambeosaurus_magnicristatus,Corythosaurus_casuarius)))))))))))))));
