# Supplementary material for: A new Heterodontosaurus specimen elucidates the unique ventilatory macroevolution of ornithischian dinosaurs
Source: eLife. 2021 Jul 6;10:e66036. doi: 10.7554/eLife.66036 (PMC8260226; doi:10.7554/eLife.66036)
Supplement: Source code 3. [file elife-66036-code3.zip › Tree2020_Aug.phy.nex]

#NEXUS
[written Thu Sep 10 14:18:29 CAT 2020 by Mesquite  version 3.61 (build 927) at 6HQC3H2/192.168.0.104]

BEGIN TAXA;
	TITLE Taxa;
	DIMENSIONS NTAX=26;
	TAXLABELS
		Heterodontosaurus_tucki Eocursor_parvus Scelidosaurus_harrisonii Kentrosaurus_aethiopicus Stegosaurus_stenops Agilisaurus_louderbacki Hexinlusaurus_multidens Jeholosaurus_shangyuanensis Nanosaurus_consors Orodromeus_makelai Haya_griva Thescelosaurus_neglectus Homalocephale_calathocercos Psittacosaurus_neimongoliensis 'RTMP_82_11_1' Utahceratops_gettyi Centrosaurus_apertus Styracosaurus_albertensis Tenontosaurus_tilletti Dryosaurus_altus Iguanodon_bernissartensis Brachylophosaurus_canadensis Parasaurolophus_cyrcocristatus Edmontosaurus_regalis Lambeosaurus_magnicristatus Corythosaurus_casuarius 
	;

END;


BEGIN TREES;
	Title Imported_trees;
	ID 017477f278071;
	LINK Taxa = Taxa;
	TRANSLATE
[0] 		1 Heterodontosaurus_tucki,
[1] 		2 Eocursor_parvus,
[2] 		3 Scelidosaurus_harrisonii,
[3] 		4 Kentrosaurus_aethiopicus,
[4] 		5 Stegosaurus_stenops,
[5] 		6 Agilisaurus_louderbacki,
[6] 		7 Hexinlusaurus_multidens,
[7] 		8 Jeholosaurus_shangyuanensis,
[8] 		9 Nanosaurus_consors,
[9] 		10 Orodromeus_makelai,
[10] 		11 Haya_griva,
[11] 		12 Thescelosaurus_neglectus,
[12] 		13 Homalocephale_calathocercos,
[13] 		14 Psittacosaurus_neimongoliensis,
[14] 		15 'RTMP_82_11_1',
[15] 		16 Utahceratops_gettyi,
[16] 		17 Centrosaurus_apertus,
[17] 		18 Styracosaurus_albertensis,
[18] 		19 Tenontosaurus_tilletti,
[19] 		20 Dryosaurus_altus,
[20] 		21 Iguanodon_bernissartensis,
[21] 		22 Brachylophosaurus_canadensis,
[22] 		23 Parasaurolophus_cyrcocristatus,
[23] 		24 Edmontosaurus_regalis,
[24] 		25 Lambeosaurus_magnicristatus,
[25] 		26 Corythosaurus_casuarius;
	TREE Imported_tree_1 = (1,(2,((3,(4,5)),(6,(7,(8,(9,((10,(11,12)),((13,(14,(15,(16,(17,18))))),(19,(20,(21,(22,(23,(24,(25,26))))))))))))))));

END;


Begin MESQUITE;
		MESQUITESCRIPTVERSION 2;
		TITLE AUTO;
		tell ProjectCoordinator;
		timeSaved 1599740309944;
		getEmployee #mesquite.minimal.ManageTaxa.ManageTaxa;
		tell It;
			setID 0 7022378232985658355;
		endTell;
		getWindow;
		tell It;
			suppress;
			setResourcesState false false 173;
			setPopoutState 300;
			setExplanationSize 0;
			setAnnotationSize 0;
			setFontIncAnnot 0;
			setFontIncExp 0;
			setSize 1920 940;
			setLocation -9 -9;
			setFont SanSerif;
			setFontSize 24;
			getToolPalette;
			tell It;
			endTell;
			desuppress;
		endTell;
		getEmployee  #mesquite.minimal.ManageTaxa.ManageTaxa;
		tell It;
			showTaxa #7022378232985658355 #mesquite.lists.TaxonList.TaxonList;
			tell It;
				setTaxa #7022378232985658355;
				getWindow;
				tell It;
					useTargetValue off;
					setTargetValue ;
					newAssistant  #mesquite.lists.TaxonListCurrPartition.TaxonListCurrPartition;
					setExplanationSize 30;
					setAnnotationSize 20;
					setFontIncAnnot 0;
					setFontIncExp 0;
					setSize 1747 868;
					setLocation -9 -9;
					setFont SanSerif;
					setFontSize 24;
					getToolPalette;
					tell It;
					endTell;
				endTell;
				showWindow;
				getEmployee #mesquite.lists.ColorTaxon.ColorTaxon;
				tell It;
					setColor Red;
					removeColor off;
				endTell;
				getEmployee #mesquite.lists.TaxonListAnnotPanel.TaxonListAnnotPanel;
				tell It;
					togglePanel off;
				endTell;
			endTell;
		endTell;
		getEmployee  #mesquite.trees.BasicTreeWindowCoord.BasicTreeWindowCoord;
		tell It;
			makeTreeWindow #7022378232985658355  #mesquite.trees.BasicTreeWindowMaker.BasicTreeWindowMaker;
			tell It;
				suppressEPCResponse;
				setTreeSource  #mesquite.trees.StoredTrees.StoredTrees;
				tell It;
					setTreeBlock 1;
					setTreeBlockID 017477f278071;
					toggleUseWeights off;
				endTell;
				setAssignedID 967.1599740225160.1582983592623386916;
				getTreeWindow;
				tell It;
					setExplanationSize 30;
					setAnnotationSize 20;
					setFontIncAnnot 0;
					setFontIncExp 0;
					setSize 1747 868;
					setLocation -9 -9;
					setFont SanSerif;
					setFontSize 24;
					getToolPalette;
					tell It;
						setTool mesquite.trees.BasicTreeWindowMaker.BasicTreeWindow.interchange;
					endTell;
					setActive;
					getTreeDrawCoordinator #mesquite.trees.BasicTreeDrawCoordinator.BasicTreeDrawCoordinator;
				tell It;
					suppress;
					setTreeDrawer  #mesquite.trees.SquareLineTree.SquareLineTree;
					tell It;
						setNodeLocs #mesquite.trees.NodeLocsStandard.NodeLocsStandard;
						tell It;
							branchLengthsToggle off;
							toggleScale on;
							toggleBroadScale off;
							toggleCenter on;
							toggleEven on;
							setFixedTaxonDistance 0;
						endTell;
						setEdgeWidth 4;
						showEdgeLines on;
						orientUp;
					endTell;
					setBackground White;
					setBranchColor Black;
					showNodeNumbers off;
					showBranchColors on;
					labelBranchLengths off;
					centerBrLenLabels on;
					showBrLensUnspecified on;
					showBrLenLabelsOnTerminals on;
					setBrLenLabelColor 0 0 255;
					setNumBrLenDecimals 6;
					setSelectedTaxonHighlightMode 1;
					desuppress;
					getEmployee #mesquite.trees.BasicDrawTaxonNames.BasicDrawTaxonNames;
					tell It;
						setColor Black;
						setTaxonNameStyler  #mesquite.trees.NoColorForTaxon.NoColorForTaxon;
						toggleShadePartition off;
						toggleShowFootnotes on;
						toggleNodeLabels on;
						toggleCenterNodeNames off;
						toggleShowNames on;
						namesAngle ?;
					endTell;
				endTell;
					setTreeNumber 1;
					setTree '(1,(2,((3,(4,5)),(6,(7,(8,(9,((10,(11,12)),((13,(14,(15,(16,(17,18))))),(19,(20,(21,((23,(25,26)),(24,22))))))))))))));';
					setDrawingSizeMode 0;
					toggleLegendFloat on;
					scale 0;
					toggleTextOnTree off;
					togglePrintName off;
					showWindow;
				endTell;
				desuppressEPCResponse;
				getEmployee #mesquite.trees.ColorBranches.ColorBranches;
				tell It;
					setColor Red;
					removeColor off;
				endTell;
				getEmployee #mesquite.ornamental.BranchNotes.BranchNotes;
				tell It;
					setAlwaysOn off;
				endTell;
				getEmployee #mesquite.ornamental.ColorTreeByPartition.ColorTreeByPartition;
				tell It;
					colorByPartition off;
				endTell;
				getEmployee #mesquite.ornamental.DrawTreeAssocDoubles.DrawTreeAssocDoubles;
				tell It;
					setOn on;
					toggleShow consensusFrequency;
					toggleShow bootstrapFrequency;
					toggleShow posteriorProbability;
					toggleShow consensusFrequency;
					toggleShow posteriorProbability;
					toggleShow bootstrapFrequency;
					setDigits 4;
					setThreshold ?;
					writeAsPercentage off;
					toggleCentred off;
					toggleHorizontal on;
					toggleWhiteEdges on;
					toggleShowOnTerminals on;
					setFontSize 10;
					setOffset 0  0;
				endTell;
				getEmployee #mesquite.ornamental.DrawTreeAssocStrings.DrawTreeAssocStrings;
				tell It;
					setOn on;
					toggleCentred on;
					toggleHorizontal on;
					setFontSize 10;
					setOffset 0  0;
					toggleShowOnTerminals on;
				endTell;
				getEmployee #mesquite.trees.TreeInfoValues.TreeInfoValues;
				tell It;
					panelOpen false;
				endTell;
			endTell;
		endTell;
		endTell;
end;
