# Supplementary material for: A new Heterodontosaurus specimen elucidates the unique ventilatory macroevolution of ornithischian dinosaurs
Source: eLife. 2021 Jul 6;10:e66036. doi: 10.7554/eLife.66036 (PMC8260226; doi:10.7554/eLife.66036)
Supplement: Source code 4. [file elife-66036-code4.zip]

Archive with 1 entries (1 files):
- Radermacher et al 2021 Ornithischian pelvic evolution script.R
