# Supplementary material for: A new Heterodontosaurus specimen elucidates the unique ventilatory macroevolution of ornithischian dinosaurs
Source: eLife. 2021 Jul 6;10:e66036. doi: 10.7554/eLife.66036 (PMC8260226; doi:10.7554/eLife.66036)
Supplement: Source code 5. [file elife-66036-code5.zip › times2020.csv]

taxon	FAD	LAD
Heterodontosaurus_tucki	201.3	190.8
Eocursor_parvus	201.3	190.8
Scelidosaurus_harrisonii	199.3	190.8
Kentrosaurus_aethiopicus	163.5	145
Stegosaurus_stenops	157.3	145
Agilisaurus_louderbacki	163.5	157.3
Hexinlusaurus_multidens	163.5	157.3
Jeholosaurus_shangyuanensis	125.45	122.46
Haya_griva	86.3	83.6
Dryosaurus_altus	157.3	145
Nanosaurus_consors	161.2	145
Thescelosaurus_neglectus	83.5	66
Psittacosaurus_neimongoliensis	139.8	100.5
Centrosaurus_apertus	83.5	70.6
Styracosaurus_albertensis	83.5	70.6
Utahceratops_gettyi	83.5	70.6
Homalocephale_calathocercos	83.6	66
Tenontosaurus_tilletti	125	100.5
Iguanodon_bernissartensis	150.8	100.5
Parasaurolophus_cyrcocristatus	83.6	70.6
Lambeosaurus_magnicristatus	83.6	70.6
Corythosaurus_casuarius	83.6	70.6
Brachylophosaurus_canadensis	83.6	70.6
Edmontosaurus_regalis	83.6	70.6
